# Supplementary material for: Ownership of dogs and cats leads to higher levels of well-being and general trust through family involvement in late adolescence
Source: Front Vet Sci. 2023 Aug 31;10:1220265. doi: 10.3389/fvets.2023.1220265 (PMC10501153; doi:10.3389/fvets.2023.1220265)
Supplement: Supplementary file 1 [file Table_1.XLSX]

## Sheet: Table S1. Age
Age	N	%
15	227	7.97891
16	337	11.8453
17	374	13.1459
18	427	15.0088
19	408	14.3409
20	342	12.0211
21	435	15.29
22	192	6.74868
23	72	2.53076
24	31	1.08963
Total	2845	100

## Sheet: Table S2.Prefecture
Prefecture	N	%
Hokkaido	129	4.53427
Aomori	23	0.808436
Iwate	29	1.01933
Miyagi	71	2.49561
Akita	18	0.632689
Yamagata	23	0.808436
Fukushima	26	0.913884
Ibaraki	46	1.61687
Tochigi	39	1.37083
Gunma	44	1.54657
Saitama	189	6.64323
Chiba	122	4.28822
Tokyo	369	12.9701
Kanagawa	236	8.29525
Niigata	51	1.79262
Toyama	24	0.843585
Ishikawa	26	0.913884
Fukui	15	0.527241
Yamanashi	17	0.59754
Nagano	39	1.37083
Gifu	43	1.51142
Shizuoka	64	2.24956
Aichi	148	5.20211
Mie	36	1.26538
Shiga	38	1.33568
Kyoto	97	3.40949
Osaka	203	7.13533
Hyogo	136	4.78032
Nara	34	1.19508
Wakayama	14	0.492091
Tottori	16	0.56239
Shimane	15	0.527241
Okayama	51	1.79262
Hiroshima	79	2.7768
Yamaguchi	28	0.984183
Tokushima	22	0.773286
Kagawa	17	0.59754
Ehime	20	0.702988
Kochi	7	0.246046
Fukuoka	89	3.1283
Saga	16	0.56239
Nagasaki	24	0.843585
Kumamoto	36	1.26538
Oita	14	0.492091
Miyazaki	15	0.527241
Kagoshima	24	0.843585
Okinawa	23	0.808436
Total	2845	100

## Sheet: Table S3. Cohabitants
Cohabitants	N	%
None	587	20.6327
1	192	6.74868
2	647	22.7417
3	895	31.4587
4	379	13.3216
5	98	3.44464
6	34	1.19508
More than 7	13	0.456942
Total	2845	100

## Sheet: Table S4. Income
Family income (ten thousand yen)	N	%
Less than 200	282	9.91213
200 - 400	166	5.8348
400 - 600	173	6.08084
600 - 800	177	6.22144
800 - 1000	178	6.25659
1000 - 1200	114	4.00703
More than 1200	111	3.90158
Unknown	1644	57.7856
	2845	100

## Sheet: Table S5. Outdoor Indoor
	Dog				Cat
	Now		Before		Now		Before
	N	%	N	%	N	%	N	%
Outdoor	52	13.1313	132	31.8072	18	7.82609	28	11.4286
Indoor	246	62.1212	197	47.4699	178	77.3913	179	73.0612
Limited indoor area	98	24.7475	86	20.7229	34	14.7826	38	15.5102
Total	396	100	415	100	230	100	245	100

## Sheet: Table S6. t-test
			M	SD	t	p
well-being	Gender	Male	17.62	0.212	-2.285	0.022
		Female	17.056	0.127
	Grade	High school	16.919	0.181	1.99	0.047
		University	17.369	0.136
	Resident	House	17.199	0.144	0.073	0.942
		Apartment	17.215	0.166
	Siblings	No	16.935	0.214	1.468	0.142
		Yes	17.3	0.126
	Dog-owner (current)	No	17.305	0.117	-2.28	0.023
		Yes	16.588	0.292
	Cat-owner (current)	No	17.267	0.114	-1.91	0.056
		Yes	16.504	0.383
	Dog-owner (past)	No	17.298	0.118	-2.052	0.04
		Yes	16.665	0.285
	Cat-owner (past)	No	17.255	0.114	-1.466	0.143
		Yes	16.686	0.371
general trust	Gender	Male	19.1315	0.22724	-1.03369	0.3014
		Female	18.8576	0.13633
	Grade	High school	18.3804	0.19362	3.55691	<0.001
		University	19.2434	0.14619
	Resident	House	18.8825	0.15471	0.469759	0.6386
		Apartment	18.9934	0.17855
	Siblings	No	18.4122	0.22977	2.61685	0.0089
		Yes	19.1104	0.13561
	Dog-owner (current)	No	19.0535	0.12587	-2.62851	0.0086
		Yes	18.1667	0.31303
	Cat-owner (current)	No	18.9851	0.12191	-1.58773	0.1125
		Yes	18.3043	0.41105
	Dog-owner (past)	No	19.0358	0.12641	-2.19033	0.0286
		Yes	18.3108	0.30589
	Cat-owner (past)	No	18.9788	0.12227	-1.35985	0.174
		Yes	18.4122	0.39832
CEI (total)	Gender	Male	39.97	0.28	-2.295	0.022
		Female	39.221	0.168
	Grade	High school	40.057	0.239	-3.352	<0.001
		University	39.055	0.18
	Resident	House	39.3163	0.19053	0.8229	0.4106
		Apartment	39.5557	0.21989
	Siblings	No	39.6068	0.2833	-0.77	0.442
		Yes	39.3536	0.16721
	Dog-owner (current)	No	39.3091	0.15512	1.8985	0.0577
		Yes	40.0985	0.38576
	Cat-owner (current)	No	39.392	0.1502	0.632481	0.5271
		Yes	39.7261	0.50646
	Dog-owner (past)	No	39.3082	0.15573	1.86204	0.0627
		Yes	40.0675	0.37684
	Cat-owner (past)	No	39.3777	0.15062	0.93411	0.3503
		Yes	39.8571	0.49067

## Sheet: Table S7. spearman
		rs	p
well-being	Age	0.0312363	0.09576
	Income	0.131515	<0.001
	Family (talk time)	0.161871	<0.001
	Family (talk contents)	0.193176	<0.001
	Family (sharing space)	0.13954	<0.001
	Family (total)	0.195737	<0.001
	Local community (community activities)	0.108452	<0.001
	Local community (hobby)	0.15549	<0.001
	Local community (volunteer)	0.118932	<0.001
	Local community (classmate)	0.21122	<0.001
	Local community (total)	0.225887	<0.001
general trust	Age	0.0617829	<0.001
	Income	0.0400038	0.1659
	Family (talk time)	0.0808907	<0.001
	Family (talk contents)	0.129536	<0.001
	Family (sharing space)	0.0732602	<0.001
	Family (total)	0.113988	<0.001
	Local community (community activities)	0.0384437	0.04033
	Local community (hobby)	0.119746	<0.001
	Local community (volunteer)	0.057227	0.002261
	Local community (classmate)	0.160588	<0.001
	Local community (total)	0.156539	<0.001
cei (total)	Age	-0.0609	0.0012
	Income	-0.0843	0.0035
	Family (talk time)	-0.0712	<0.001
	Family (talk about oneself)	-0.1259	<0.001
	Family (sharing space)	-0.0646	<0.001
	Family (total)	-0.1026	<0.001
	Local community (community activities)	-0.031	0.0985
	Local community (hobby)	-0.0779	<0.001
	Local community (volunteer)	-0.0289	0.1228
	Local community (classmate)	-0.1638	<0.001
	Local community (total)	-0.1108	<0.001
